# Supplementary material for: Organ-wide profiling in mouse reveals high editing levels of Filamin B mRNA in the musculoskeletal system
Source: RNA Biol. 2018 Jul 31;15(7):877–85. doi: 10.1080/15476286.2018.1480252 (PMC6161736; doi:10.1080/15476286.2018.1480252)
Supplement: Supplemental Material [file krnb-15-07-1480252-s001.zip]

Archive with 3 entries (2 files):
- Supplementary information/
- Supplementary information/Czermak et al_Suppl Figures.pptx
- Supplementary information/Czermak et al_Tables.docx
